# Supplementary material for: In Vitro Anti-Inflammatory Study of Limonoids Isolated from Chisocheton Plants
Source: Curr Issues Mol Biol. 2024 Jan 20;46(1):909–22. doi: 10.3390/cimb46010058 (PMC10814725; doi:10.3390/cimb46010058)
Supplement: Supplementary file 1 [file cimb-46-00058-s001.zip]

Archive with 1 entries (1 files):
- cimb-2817368-supplementary.pdf
